# Supplementary material for: Pain and satisfaction: the case of isolated COVID-19 patients of Pakistan
Source: PeerJ. 2021 Aug 5;9:e11859. doi: 10.7717/peerj.11859 (PMC8349515; doi:10.7717/peerj.11859)
Supplement: Supplemental Information 2 [file peerj-09-11859-s002.zip]

Archive with 1 entries (1 files):
- peerj-56948-data.txt
